# Supplementary material for: Missed transthoracic echocardiography diagnosis of unruptured sinus of Valsalva aneurysm with thrombus: a case report
Source: Eur Heart J Case Rep. 2025 Apr 25;9(5):ytaf201. doi: 10.1093/ehjcr/ytaf201 (PMC12053125; doi:10.1093/ehjcr/ytaf201)
Supplement: ytaf201_Supplementary_Data [file ytaf201_supplementary_data.zip]

Archive with 5 entries (5 files):
- Videos S1.avi
- Videos S2.avi
- Videos S3.avi
- Videos S4.avi
- Videos S5.avi
